# Supplementary material for: Proteomic Changes Associated With Sperm Fertilizing Ability in Meat-Type Roosters
Source: Front Cell Dev Biol. 2021 Apr 9;9:655866. doi: 10.3389/fcell.2021.655866 (PMC8063615; doi:10.3389/fcell.2021.655866)
Supplement: Supplementary Data 1 — ICM-MS differential analysis. Each mass represents one peak and the difference between fertile (F) and subfertile (SF) animals (n = 9) was by non-parametric Mann-Whitney or Wilcoxon test to determine the p-value. [file Table_1.XLSX]

## Sheet: Supp.data 2
Num	52	146	179	187	199	244	275	291	316	343	371	381	382	383	434	455	469	481	485	502	539	554	562	566	582	593	661	667	668	688	697	743	760	817	883	921	937	950	970
peptide number	1.51	6.4	8.1	8.9	10.1	14.2	18.1	22.1	24.1	27.2	32.3	33.1	33.2	33.3	49.1	56.1	60.1	63.1	65.1	69.3	82.3	89.1	91.2	92.3	98.1	103.1	135.1	138.1	139	148.1	153	178.1	187	217.1	253.1	275.1	284.1	293	310.1
Protein Name	tubulin beta-1 chain isoform X2 [Electrophorus electricus]	hexokinase-3 isoform X1 [Coturnix japonica]	fructose-bisphosphate aldolase A isoform X2 [Equus caballus]	fructose-bisphosphate aldolase C [Coturnix japonica]	creatine kinase B-type [Gallus gallus]	ovotransferrin BC type [Gallus gallus]	PREDICTED: LOW QUALITY PROTEIN: ATP synthase subunit alpha, mitochondrial, partial [Colius striatus]	keratin 1 [Homo sapiens]	heat shock protein Hsp70 [Gallus gallus]	hypothetical protein N333_09691, partial [Nestor notabilis]	phosphoglycerate kinase 1 [Echeneis naucrates]	Keratin 10 [Homo sapiens]	keratin, type I cytoskeletal 9 [Homo sapiens]	Keratin 14 [Homo sapiens]	mitochondria-eating protein isoform X1 [Gallus gallus]	citrate synthase, mitochondrial isoform X2 [Gallus gallus]	cytochrome c [Gallus gallus]	spermatid-specific manchette-related protein 1 isoform X2 [Gallus gallus]	complex I assembly factor ACAD9, mitochondrial [Gallus gallus]	long-chain specific acyl-CoA dehydrogenase, mitochondrial [Monopterus albus]	PREDICTED: ornithine aminotransferase, mitochondrial [Phaethon lepturus]	T-complex protein 1 subunit zeta [Gallus gallus]	PREDICTED: superoxide dismutase [Mn], mitochondrial, partial [Thamnophis sirtalis]	PREDICTED: T-complex protein 1 subunit alpha [Anolis carolinensis]	tektin-3 [Gallus gallus]	peroxisomal carnitine O-octanoyltransferase [Gallus gallus]	T-complex protein 1 subunit delta [Gallus gallus]	tektin-4 [Gallus gallus]	dynein light chain LC6, flagellar outer arm [Gallus gallus]	RecName: Full=Lysozyme C; AltName: Full=1,4-beta-N-acetylmuramidase C; AltName: Full=Allergen Gal d IV; AltName: Allergen=Gal d 4; Flags: Precursor [Gallus gallus]	apolipoprotein A-I [Gallus gallus]	cAMP and cAMP-inhibited cGMP 3',5'-cyclic phosphodiesterase 10A isoform X1 [Gallus gallus]	transthyretin isoform 2 [Gallus gallus]	plasminogen [Gallus gallus]	annexin A1 [Gallus gallus]	nucleoside diphosphate kinase homolog 5 [Gallus gallus]	acetyl-CoA acetyltransferase, cytosolic [Gallus gallus]	alpha-2-HS-glycoprotein [Gallus gallus]	disintegrin and metalloproteinase domain-containing protein 32-like [Gallus gallus]
Accession Number	XP_026866564.1 (+1)	XP_015731713.1 (+1)	XP_003362760.1	XP_015736436.1	NP_990641.1	BAE16339.1	XP_010196224.1	AAG41947.1 (+4)	AAN18280.1	KFQ42654.1	XP_029374590.1	AAH34697.1 (+3)	NP_000217.2	AAH02690.1 (+13)	XP_004936087.1 (+2)	XP_015155774.1 (+1)	NP_001072946.1 (+2)	XP_004937159.1	NP_001006136.1	XP_020470903.1	XP_010295191.1	NP_001006216.1 (+1)	XP_013926038.1 (+2)	XP_003215812.1	XP_004946137.1	XP_003640711.1	NP_996761.1 (+1)	XP_414831.1	XP_001233550.2 (+2)	P00698.1	AAA48597.1 (+1)	XP_004935608.1 (+1)	NP_001268427.1 (+4)	XP_419618.2	NP_996789.1 (+1)	NP_001244300.2	NP_001034376.2	XP_422764.1	XP_024998701.1
Molecular Weight	49 kDa	109 kDa	39 kDa	39 kDa	43 kDa	78 kDa	58 kDa	66 kDa	70 kDa	45 kDa	44 kDa	59 kDa	62 kDa	52 kDa	62 kDa	56 kDa	12 kDa	30 kDa	68 kDa	50 kDa	48 kDa	58 kDa	18 kDa	60 kDa	56 kDa	70 kDa	58 kDa	53 kDa	10 kDa	16 kDa	31 kDa	116 kDa	19 kDa	91 kDa	39 kDa	24 kDa	41 kDa	37 kDa	82 kDa
genesymbol	TUBB1	HK3	ALDOA	ALDOC	CKB	TF	ATP5F1A	KRT1	HSPA2	GOT2	PGK1	KRT10	KRT9	KRT14	SPATA18	CS	CYCS	CZH9orf24	ACAD9	ACADL	OAT	CCT6A	SOD2	TCP1	TEKT3	CROT	CCT4	TEKT4	DYL2	LYZ	APOA1	PDE10A	TTR	PLG	ANXA1	NME5	ACAT2	AHSG	ADAM32
23	9.50337e+07	3.97107e+06	182040000	17.1087	51.9633	33.4633	58.8233	49.969	28.527	6.01713e+07	4.16203e+07	23.41	6.63277	3.1927	30.8157	18.2753	8.93783	3.59853	23.5377	8221300	8.39583e+06	6.52703	1.35334e+07	4.21263e+06	1.10936	3.72383e+06	7623900	696890	9859600	3.56513	1.9583	5089300	2.29643	1.10936	1.10936	709734	1.2566e+06	0	2.43007e+06
26	9.64733e+07	5261100	302910000	34.9997	32.149	10.933	42.9557	58.6933	11.1262	80545000	1.68627e+07	28.0907	10.7341	9.08737	29.036	21.6297	12.388	5.9163	15.5847	6640200	3.73093e+06	8.5244	16319000	4.67897e+06	0.864723	4504800	2710800	780187	7.07333e+06	0.298753	4.28913	406267	1.97573	0.285157	0	0.30277	84920.6	0	4.35967e+06
29	6.13467e+07	6.77717e+06	265750000	19.304	76.0107	27.4953	49.0397	55.52	22.258	6.68657e+07	3.96043e+07	18.658	16.1313	2.89483	34.7337	18.518	6.56197	2.63123	17.7827	1.01421e+07	9.22707e+06	7.9129	1.41115e+07	5.13737e+06	0.725577	2923600	2.11507e+06	602630	1.30061e+07	1.698	1.43665	2.65787e+06	1.76176	0.481213	0.220777	292087	899840	0	756033
47	7.95843e+07	5.24607e+06	1.64109e+08	23.546	47.2953	37.301	37.9483	127.683	13.968	4.68207e+07	2.44393e+07	43.4137	31.962	6.57693	38.062	17.4443	5.4775	3.03783	13.5485	7.30603e+06	6.18746e+06	7.4087	1.30983e+07	3.98503e+06	1.63393	5997400	1.9436e+06	1.63393	3.73563e+06	7.9267	9.61163	6.72847e+06	5.54783	0.191727	1.63393	1.63393	261917	0	1.98627e+06
7	148970000	3.13483e+06	1.97507e+08	11.3671	44.259	21.0143	52.1023	56.8457	22.4397	5.48517e+07	3.29933e+07	21.8063	9.87553	2.09827	26.364	16.561	6.44743	4.23053	20.6693	8.12097e+06	7.17057e+06	8.94207	1.88687e+07	4891300	2.92413e+06	3.44217e+06	1.95463e+06	1.4391e+06	2.91233e+06	9.82817	4.00003	1.30427e+06	2.62643	0.778837	0.199457	3.75127e+06	339670	405601	2.72247e+06
12	1.01166e+08	4515300	1.36343e+08	9.98173	48.8707	19.9297	62.4107	38.566	14.4606	39537000	2.72133e+07	22.2463	1.91927	1.70827	20.5825	10.5328	10.0043	5.94463	7.51447	6.01367e+06	5.68623e+06	3.70597	1.15234e+07	1.78347e+06	2.21207	1.9984e+06	683269	1898210	1.3902e+06	3.55563	10.6026	4.0942e+06	4.74887	181465	2.21207	2.00457e+06	0.264537	881235	0
15	1.62963e+08	1.57323e+06	1.10181e+08	21.912	14.8273	20.18	71.7193	37.088	5.7553	3.04327e+07	9.10877e+06	13.68	3.01857	0.601523	15.6673	13.7037	17.9963	32.7553	9.41557	4.67127e+06	1.44025e+06	2.15043	2.21517e+07	1.31256e+06	8.92517e+06	621101	0.83875	6.54837e+06	2.68473e+06	14.0537	6.85537	0.83875	5.66143	406787	1.43413e+06	0.210043	0.83875	2377300	0
46	6.65603e+07	1.84903e+06	1.18702e+08	22.0833	25.9437	16.9893	68.0283	47.4683	5.0967	28882000	1.14697e+07	17.3067	14.061	0.785883	22.036	14.0624	21.2717	6.1063	5.737	3589000	1.50493e+06	4.94983	2.51203e+07	3.37113e+06	1.74483	775735	933044	666824	2.50213e+06	13.432	14.177	0.999563	7.04993	471154	1.42949e+06	1.07493	72101.4	0.329663	0
proteomics_tech	API	API	API	SC	SC	SC	SC	SC	SC	API	API	SC	SC	SC	SC	SC	SC	SC	SC	API	API	SC	API	API	API	API	API	API	API	SC	SC	API	SC	API	API	API	API	API	API
