# Supplementary material for: Proteomic Changes Associated With Sperm Fertilizing Ability in Meat-Type Roosters
Source: Front Cell Dev Biol. 2021 Apr 9;9:655866. doi: 10.3389/fcell.2021.655866 (PMC8063615; doi:10.3389/fcell.2021.655866)
Supplement: Supplementary Data 2 — DAP revealed by GeLC-MS/MS included in PCA analysis. Only DAP with a gene description and a gene symbol not corresponding to LOC were included. [file Table_2.XLSX]

## Sheet: Table1
					Spectral Counting		API
#	Gene description	Accession Number	Molecular Weight (kDa)	Gene symbol	p-value	F/SF FC	p-value	F/SF FC
1.51	tubulin beta-1 chain isoform X2 [Electrophorus electricus]	XP_026866564.1	49	TUBB1	0.24	0.8	0.029	0.7
1.53	beta tubulin, partial [Gillichthys mirabilis]	AAL24510.1	17		0.087	0.7	0.011	1.9
2.35	tubulin alpha-2 chain isoform X2 [Numida meleagris]	XP_021246036.1	43	LOC110395670	0.38	1.3	0.039	0.6
2.38	tubulin alpha-8 chain-like [Cebus capucinus imitator]	XP_017390722.1	53	LOC108309094	0.21	0.8	0.043	0.7
2.53	tubulin alpha-8 chain-like [Sphaeramia orbicularis]	XP_029994229.1	51	LOC115422205	0.03	0.5	0.0045	0.4
6.4	hexokinase-3 isoform X1 [Coturnix japonica]	XP_015731713.1	109	HK3	0.7	1.1	0.0018	1.9
6.6	hexokinase-3-like [Tyto alba alba]	XP_032839590.1	105	LOC104357108	0.091	6.8	0.049	2.6
7.25	hypothetical protein A6R68_14483, partial [Neotoma lepida]	OBS74971.1	39		0.0092	2.8	0.016	3.3
8.1	fructose-bisphosphate aldolase A isoform X2 [Equus caballus]	XP_003362760.1	39	ALDOA	0.065	1.1	0.01	1.6
8.1	fructose-bisphosphate aldolase C, partial [Lepidosiren paradoxa]	BAD17883.1	36		0.019	2.8	0.17	1.4
8.14	fructose-bisphosphate aldolase A-like, partial [Apteryx rowi]	XP_025921567.1	29	LOC112966083	0.019	1.8	0.1	1.2
8.2	fructose-bisphosphate aldolase A [Corvus moneduloides]	XP_031953954.1	39	ALDOA	0.027	1.3	0.004	1.5
8.3	fructose-bisphosphate aldolase A-like [Meleagris gallopavo]	XP_019467335.1	8	LOC104917114	0.096	1.2	0.0025	1.7
8.4	fructose-bisphosphate aldolase A isoform X1 [Desmodus rotundus]	XP_024416190.1	45	ALDOA	0.2	1.1	0.0029	1.8
8.5	fructose-bisphosphate aldolase A-like [Numida meleagris]	XP_021239723.1	14	LOC110392092	0.14	1.1	0.043	1.5
8.6	aldolase, fructose-bisphosphate A S homeolog [Xenopus laevis]	NP_001079649.1	39	ALDOA	0.34	1.1	0.0058	1.7
8.7	fructose-bisphosphate aldolase A [Pogona vitticeps]	XP_020654424.1	40	ALDOA	0.15	1.2	0.042	1.5
8.8	fructose-bisphosphate aldolase A, partial [Pygoscelis adeliae]	KFW62523.1	17	LOC103925596	0.046	1.4	0.15	1.2
8.9	fructose-bisphosphate aldolase C [Coturnix japonica]	XP_015736436.1	39	ALDOC	0.024	1.5	0.017	1.5
10.1	creatine kinase B-type [Gallus gallus]	NP_990641.1	43	CKB	0.011	1.5	0.046	1.5
10.11	creatine kinase B-type isoform X1 [Nanorana parkeri]	XP_018412106.1	43	CKB	0.42	1.3	0.044	1.6
10.13	creatine kinase M-type [Papio anubis]	XP_003915756.1	43		0.094	2	0.0029	6.2
10.2	creatine kinase B-type isoform X1 [Gallus gallus]	XP_015142790.1	42	CKB	0.043	1.4	0.055	1.5
10.3	creatine kinase B-type isoform X1 [Apteryx mantelli mantelli]	XP_013796252.1	43	CKB	0.013	1.4	0.16	1.3
10.5	creatine kinase, brain, isoform CRA_a [Homo sapiens]	EAW81820.1	43	CKB	0.02	1.4	0.79	0.9
10.6	creatine kinase B-type isoform X1 [Chaetura pelagica]	XP_010006458.1	43	CKB	0.011	1.7	0.15	1.5
10.9	creatine kinase B-type [Mesocricetus auratus]	XP_005068378.1	43	CKB	0.048	1.4	0.33	0.7
13.3	hypothetical protein CIB84_011751 [Bambusicola thoracicus]	POI24503.1	12		0.16	1.2	0.0095	1.7
14.1	ovotransferrin [Gallus gallus]	P02789.2	78	TF	0.028	1.4	0.26	1.4
14.2	ovotransferrin BC type [Gallus gallus]	BAE16339.1	78	TF	0.042	1.4	0.39	1.3
18.1	ATP synthase subunit alpha, mitochondrial, partial [Colius striatus]	XP_010196224.1	58	ATP5F1A	0.0012	0.7	0.76	1
18.5	ATP synthase subunit alpha, mitochondrial-like [Arvicanthis niloticus]	XP_034353318.1	60	LOC117705093	0.0045	0.6	0.0083	1.6
22.1	keratin 1 [Homo sapiens]	AAG41947.1	66	KRT1	0.019	1.6	0.095	1.8
22.3	keratin, type II cytoskeletal 1 isoform X2 [Macaca mulatta]	XP_001098182.2	65	KRT1	0.034	2.1	0.36	1.4
22.8	keratin, type II cytoskeletal 6A isoform X2 [Pongo abelii]	XP_024113011.1	57	LOC100449906	0.0023	4.3	0.012	2.7
24.1	heat shock protein Hsp70 [Gallus gallus]	AAN18280.1	70	HSPA2	0.045	1.6	0.75	1.1
24.7	heat shock 70 kDa protein [Gallus gallus]	BBO36590.1	70	HSPA2	0.024	2	0.91	1
27.2	hypothetical protein N333_09691, partial [Nestor notabilis]	KFQ42654.1	45	GOT2	0.53	0.9	0.0046	1.7
32.1	hypothetical protein ASZ78_016751 [Callipepla squamata]	OXB67628.1	45		0.003	1.8	0.14	1.3
32.11	phosphoglycerate kinase 1 [Paralichthys olivaceus]	XP_019941634.1	44	PGK1	0.11	1.8	0.04	1.8
32.2	phosphoglycerate kinase 1 [Ceratotherium simum simum]	XP_004442122.1	45	LOC101387600	0.0005	1.6	0.01	1.8
32.3	phosphoglycerate kinase 1 [Echeneis naucrates]	XP_029374590.1	44	PGK1	0.02	1.6	0.045	1.5
32.8	phosphoglycerate kinase 2-like [Ictidomys tridecemlineatus]	XP_005318639.1	45	LOC101964802	0.0021	1.6	0.014	1.7
33.1	keratin 10 [Homo sapiens]	AAH34697.1	59	KRT10	0.0099	1.5	0.9	1
33.2	keratin, type I cytoskeletal 9 [Homo sapiens]	NP_000217.2	62	KRT9	0.022	2.3	0.17	2
33.3	keratin 14 [Homo sapiens]	AAH02690.1	52	KRT14	0.00012	4.2	0.18	1.7
46	unnamed protein product, partial [Gallus gallus]	CAA30161.1	54	LOC107051274	0.0002	0.3	0.4	0.8
49.1	mitochondria-eating protein isoform X1 [Gallus gallus]	XP_004936087.1	62	SPATA18	0.00091	1.6	0.094	1.4
56.1	citrate synthase, mitochondrial isoform X2 [Gallus gallus]	XP_015155774.1	56	CS	0.02	1.4	0.0025	1.9
59	hypothetical protein CIB84_000737 [Bambusicola thoracicus]	POI35507.1	30		0.013	1.6	0.42	1.2
60.1	cytochrome c [Gallus gallus]	NP_001072946.1	12	CYCS	0.037	0.6	0.31	1.2
63.1	spermatid-specific manchette-related protein 1 isoform X2 [Gallus gallus]	XP_004937159.1	30	CZH9orf24	0.03	0.3	0.18	0.6
65.1	complex I assembly factor ACAD9, mitochondrial [Gallus gallus]	NP_001006136.1	68	ACAD9	0.0091	1.6	0.98	1
65.2	acyl-CoA dehydrogenase family member 9, mitochondrial [Rhincodon typus]	XP_020383709.1	70	ACAD9	0.015	3	0.032	4.6
68.4	hypothetical protein parPi_0021429 [Paroedura picta]	GCF58429.1	47		0.58	0.9	0.047	1.5
69.3	long-chain specific acyl-CoA dehydrogenase, mitochondrial [Monopterus albus]	XP_020470903.1	50	ACADL	0.43	1.2	0.039	1.4
82.3	ornithine aminotransferase, mitochondrial [Phaethon lepturus]	XP_010295191.1	48	OAT	0.013	2.2	0.038	1.7
89.1	T-complex protein 1 subunit zeta [Gallus gallus]	NP_001006216.1	58	CCT6A	0.014	1.5	0.54	1.2
89.4	T-complex protein 1 subunit zeta [Phascolarctos cinereus]	XP_020862612.1	58	CCT6A	0.07	2.2	0.0037	3.6
91.2	superoxide dismutase [Mn], mitochondrial, partial [Thamnophis sirtalis]	XP_013926038.1	18	SOD2	0.072	0.8	0.039	0.7
92.1	T-complex protein 1 subunit alpha, partial [Eudyptula novaehollandiae]	KAF1505402.1	62		0.71	1.1	0.044	1.6
92.2	Thermosome subunit beta [Turdus rufiventris]	KAF4796296.1	48		0.22	1.4	0.032	1.5
92.3	PREDICTED: T-complex protein 1 subunit alpha [Anolis carolinensis]	XP_003215812.1	60	TCP1	0.56	1.2	0.033	1.6
93.1	hypothetical protein RCJMB04_35g11 [Gallus gallus]	CAG32769.1	55	LOC107056139	0.13	2	0.022	2.4
98.1	tektin-3 [Gallus gallus]	XP_004946137.1	56	TEKT3	0.067	0	0.031	4e-07
103.1	peroxisomal carnitine O-octanoyltransferase [Gallus gallus]	XP_003640711.1	70	CROT	0.4	1.3	0.019	2.5
135.1	T-complex protein 1 subunit delta [Gallus gallus]	NP_996761.1	58	CCT4	0.59	1.2	0.035	4
135.2	T-complex protein 1 subunit delta-like [Trachypithecus francoisi]	XP_033033221.1	58	LOC117063540	0.1	2	0.002	3.1
138.1	tektin-4 [Gallus gallus]	XP_414831.1	53	TEKT4	0.051	0.2	0.012	0.2
139	dynein light chain LC6, flagellar outer arm [Gallus gallus]	XP_001233550.2	10	DYL2	0.18	1.6	0.0084	3.5
148.1	lysozyme [Gallus gallus]	P00698.1	16	LYZ	0.00056	0.3	0.0011	0.4
153	apolipoprotein A-I [Gallus gallus]	AAA48597.1	31	APOA1	0.0083	0.5	0.51	0.9
178.1	cAMP and cAMP-inhibited cGMP 3',5'-cyclic phosphodiesterase 10A isoform X1 [Gallus gallus]	XP_004935608.1	116	PDE10A	0.26	1.6	0.034	2.8
187	transthyretin isoform 2 [Gallus gallus]	NP_001268427.1	19	TTR	0.013	0.6	0.025	0.7
217.1	plasminogen [Gallus gallus]	XP_419618.2	91	PLG	0.0064	0	0.015	2e-06
224.1	hypothetical protein N338_03343, partial [Podiceps cristatus]	KFZ67843.1	43		0.0074	2.9	0.00071	2.7
253.1	annexin A1 [Gallus gallus]	NP_996789.1	39	ANXA1	0.031	0.03	0.03	1e-06
263	hypothetical protein ASZ78_013233 [Callipepla squamata]	OXB59879.1	23		0.021	2.1	0.0073	2.1
264	immunoglobulin heavy chain variable region, partial [Gallus gallus]	BAA11105.1	11		0.0024	0.4	0.00022	0.3
275.1	nucleoside diphosphate kinase homolog 5 [Gallus gallus]	NP_001244300.2	24	NME5	0.092	0.2	0.048	0.2
284.1	acetyl-CoA acetyltransferase, cytosolic [Gallus gallus]	NP_001034376.2	41	ACAT2	0.058	4.2	0.027	6.1
293	alpha-2-HS-glycoprotein [Gallus gallus]	XP_422764.1	37	AHSG	0.028	0	0.014	0
310.1	disintegrin and metalloproteinase domain-containing protein 32-like [Gallus gallus]	XP_024998701.1	82	ADAM32	0.027	4.2	0.026	3.5
311.1	hypothetical protein CIB84_002892 [Bambusicola thoracicus]	POI33356.1	51		0.019	0	0.025	8e-08
