# Supplementary material for: Proteomic Changes Associated With Sperm Fertilizing Ability in Meat-Type Roosters
Source: Front Cell Dev Biol. 2021 Apr 9;9:655866. doi: 10.3389/fcell.2021.655866 (PMC8063615; doi:10.3389/fcell.2021.655866)
Supplement: Supplementary Data 4 — Correlation analysis of western-blot abundance quantifications of ovotransferrin (WB_TF) and lyzosyme (WB_LYZ), fertility rate and in vitro semen quality evaluation parameters. Square including dot presents significant correlation (p < 0.05). Dot color and intensity corresponds to correlation direction and strength, respectively. [file Table_4.XLSX]

## Sheet: Supp.data 1
	mass	pvalue	AUC-ROC	Average SF	Average F	Ecart-type1 SF	Ecart-type2 F	Coeff Var1 SF	Coeff Var2 SF	Fold-change F/SF	Gene description	UniProt.Id	Gene symbol
91	6039.85	0.00275607	0.901235	0.000114801	0.000145385	2.51382e-05	1.54169e-05	21.8972	10.6042	1.26641
106	7035.18	0.00399013	0.888889	0.000898364	0.00101606	5.04274e-05	5.64738e-05	5.61325	5.55813	1.13101	Uncharacterized protein	A0A1D5PP78_CHICK
153	9700.97	0.00563554	0.876543	4.36644e-05	3.62294e-05	7.91186e-06	5.72927e-06	18.1197	15.8139	0.829723
188	14305.9	0.0106129	0.851852	2.41209e-05	1.34787e-05	5.24463e-06	9.69299e-06	21.7431	71.9134	0.558797
66	4576.27	0.0106129	0.851852	2.89324e-05	2.64876e-05	3.60821e-06	1.66596e-06	12.4712	6.2896	0.9155
101	6586.61	0.0106129	0.851852	9.65649e-05	7.74958e-05	1.26454e-05	7.87325e-06	13.0952	10.1596	0.802525
72	4750.9	0.0106129	0.851852	4.55546e-05	3.41237e-05	8.26299e-06	5.46352e-06	18.1387	16.0109	0.749073	Uncharacterized protein	A0A1D5PDM4_CHICK	FOXJ1
149	9241.45	0.0141917	0.839506	1.2211e-05	6.06973e-06	5.01144e-06	5.59781e-06	41.0405	92.225	0.497072
12	2355.42	0.0141917	0.839506	4.23643e-05	3.57735e-05	8.55953e-06	4.96909e-06	20.2046	13.8904	0.844426
192	15243.4	0.0141917	0.839506	3.63623e-05	2.91662e-05	7.43791e-06	9.14528e-06	20.455	31.3558	0.8021
36	3521.99	0.0187577	0.82716	9.76997e-05	0.00011261	9.96035e-06	1.07697e-05	10.1949	9.56376	1.15261	Tubulin alpha-1 chain [Cleaved into: Detyrosinated tubulin alpha-1 chain] (Fragment)	TBA1_CHICK	TUBA1
76	4936.64	0.0187577	0.82716	2.96334e-05	2.49886e-05	4.58364e-06	2.83102e-06	15.4678	11.3293	0.843259	Uncharacterized protein	A0A1D5PAE9_CHICK
160	10416	0.0187577	0.82716	6.46162e-05	5.16444e-05	1.24337e-05	9.7895e-06	19.2424	18.9556	0.799249
31	3391.48	0.0187577	0.82716	1.54056e-05	1.19614e-05	4.50662e-06	2.2236e-06	29.2531	18.5899	0.776428
71	4717.71	0.0187577	0.82716	0.000133889	0.000100674	1.7209e-05	2.11533e-05	12.8532	21.0116	0.751928	Uncharacterized protein	A0A1D5PHQ3_CHICK
85	5597.94	0.0187577	0.82716	2.00972e-05	1.44821e-05	3.90847e-06	4.43424e-06	19.4478	30.6189	0.720601
105	6842.04	0.0187577	0.82716	5.52599e-05	3.88238e-05	1.57611e-05	1.53918e-05	28.5218	39.6453	0.702567
19	2511.15	0.0187577	0.82716	6.38414e-05	4.35198e-05	3.28205e-05	2.02485e-05	51.4094	46.5271	0.681686
206	16627.2	0.0244344	0.814815	1.20732e-05	2.01582e-05	5.40851e-06	3.52711e-06	44.7976	17.4972	1.66966
104	6789.49	0.0244344	0.814815	8.11696e-05	5.23002e-05	3.05445e-05	1.66046e-05	37.6304	31.7485	0.644332	Tubulin beta-7 chain (Tubulin beta 4')	TBB7_CHICK	TBB7
65	4558.01	0.0244344	0.814815	3.9905e-05	3.46729e-05	5.59274e-06	3.07206e-06	14.0151	8.86014	0.868886
68	4619.36	0.0244344	0.814815	3.6042e-05	3.06569e-05	8.8495e-06	4.77189e-06	24.5533	15.5654	0.85059
159	10343.6	0.0244344	0.814815	2.70763e-05	2.18801e-05	6.11889e-06	4.36854e-06	22.5987	19.9658	0.80809
178	12327.7	0.0244344	0.814815	7.5556e-05	5.98027e-05	1.54463e-05	9.72845e-06	20.4435	16.2676	0.791502
1	1730.81	0.0314685	0.802469	1.46014e-05	9.57846e-06	6.50491e-06	4.02495e-06	44.55	42.0209	0.655998	Cilia and flagella associated protein 100	A0A1L1RU78_CHICK	CFAP100
164	10651.7	0.0314685	0.802469	1.67073e-05	9.16663e-06	5.33948e-06	3.49439e-06	31.959	38.1208	0.54866
4	1805.64	0.0314685	0.802469	1.54553e-05	8.03012e-06	3.23933e-06	3.76334e-06	20.9593	46.8652	0.519569	Gamma-enolase	F1NG74_CHICK	ENO2
130	8294.3	0.0314685	0.802469	0.000212407	0.000315194	6.44671e-05	8.84578e-05	30.3507	28.0645	1.48392
199	16033.1	0.0314685	0.802469	9.18222e-05	0.000112071	2.05286e-05	1.34328e-05	22.3569	11.986	1.22052
90	6012.34	0.0314685	0.802469	4.32279e-05	5.17585e-05	9.57168e-06	7.90186e-06	22.1424	15.2668	1.19734
179	12395.4	0.0314685	0.802469	3.11468e-05	2.67057e-05	8.35154e-06	2.24204e-06	26.8135	8.39537	0.857415
67	4598.22	0.0314685	0.802469	2.75757e-05	2.19678e-05	5.83776e-06	2.08448e-06	21.1699	9.48881	0.796635
203	16264.1	0.0399835	0.790123	4.29424e-05	6.26245e-05	1.45019e-05	1.23794e-05	33.7705	19.7676	1.45834
13	2359.74	0.0399835	0.790123	4.03007e-05	3.33156e-05	6.72859e-06	4.04894e-06	16.696	12.1533	0.826676
86	5662.71	0.0399835	0.790123	0.000120003	9.90504e-05	2.54833e-05	1.0059e-05	21.2355	10.1554	0.825397
154	9722.98	0.0399835	0.790123	4.18194e-05	2.9694e-05	8.34097e-06	6.45764e-06	19.9452	21.7473	0.710053
202	16158.7	0.0503085	0.777778	7.59293e-05	9.40341e-05	1.7056e-05	9.87617e-06	22.463	10.5028	1.23844
198	15948.7	0.0503085	0.777778	0.000231512	0.000265896	3.75672e-05	2.08331e-05	16.2269	7.83505	1.14852
127	8064.81	0.0503085	0.777778	0.000627366	0.000679984	6.21167e-05	3.92371e-05	9.90118	5.7703	1.08387
150	9432.47	0.0503085	0.777778	1.61613e-05	1.27611e-05	3.55567e-06	2.67979e-06	22.0012	20.9997	0.789607
161	10448.7	0.0503085	0.777778	9.66734e-05	6.36269e-05	2.32888e-05	2.21725e-05	24.0902	34.8477	0.658164
157	10200.8	0.0625257	0.765432	0.000207696	0.000178792	2.82461e-05	2.51399e-05	13.5997	14.0609	0.860836
102	6622.62	0.0625257	0.765432	4.5098e-05	3.88212e-05	4.84017e-06	4.16164e-06	10.7326	10.72	0.860818
211	19421.1	0.0625257	0.765432	1.89744e-05	1.16059e-05	5.97754e-06	4.79238e-06	31.5031	41.2924	0.611661
187	14064.9	0.0770053	0.753086	1.30232e-05	1.76126e-05	4.71414e-06	4.43664e-06	36.198	25.1902	1.3524
189	15009.3	0.0770053	0.753086	3.33881e-05	4.02023e-05	5.95108e-06	6.64586e-06	17.824	16.531	1.20409
177	12239	0.0770053	0.753086	0.000223261	0.000192147	3.22532e-05	2.15567e-05	14.4464	11.2188	0.860636
5	1889.62	0.0770053	0.753086	3.04791e-05	2.54313e-05	7.87896e-06	4.88177e-06	25.8504	19.1959	0.834386
162	10458.1	0.0770053	0.753086	9.69787e-05	6.44073e-05	2.38588e-05	2.36838e-05	24.6021	36.7719	0.664139
93	6197.33	0.0770053	0.753086	3.63571e-05	1.51304e-05	1.9155e-05	1.92026e-05	52.6857	126.914	0.416161
52	4154.04	0.093912	0.740741	2.12129e-05	3.37036e-05	1.0848e-05	1.61939e-05	51.1387	48.048	1.58882
7	2197.38	0.093912	0.740741	2.84125e-05	2.62103e-05	3.73553e-06	3.11181e-06	13.1475	11.8725	0.922492
77	5094.46	0.093912	0.740741	4.49713e-05	3.97512e-05	6.12562e-06	5.26305e-06	13.6212	13.24	0.883922	Uncharacterized protein	A0A1L1RWW6_CHICK
151	9505.45	0.093912	0.740741	0.000124849	0.000108072	2.56916e-05	2.54954e-05	20.5781	23.5912	0.865619
180	12447.1	0.093912	0.740741	6.82334e-05	5.58103e-05	1.42264e-05	8.00801e-06	20.8496	14.3486	0.817932	Proline and serine rich 2	A0A1D5P483_CHICK	PROSER2
20	2668.57	0.093912	0.740741	5.24459e-05	4.24126e-05	1.70387e-05	1.01409e-05	32.4882	23.91	0.808693	Zinc finger protein 76	A0A1L1RR48_CHICK	ZNF76
168	11307.2	0.093912	0.740741	2.71345e-05	2.07018e-05	6.93469e-06	5.25127e-06	25.5567	25.3663	0.762933
16	2421.27	0.093912	0.740741	2.38764e-05	1.8203e-05	6.70301e-06	3.81156e-06	28.0738	20.9392	0.762384	Uncharacterized protein	E1C9J1_CHICK
94	6215.61	0.093912	0.740741	2.15514e-05	1.53925e-05	9.86219e-06	6.98035e-06	45.7612	45.349	0.714222
100	6539.69	0.093912	0.740741	5.40256e-05	2.33801e-05	3.58126e-05	2.0109e-05	66.2881	86.009	0.43276
201	16120.4	0.113492	0.728395	8.30243e-05	0.0001012	1.70321e-05	1.11299e-05	20.5146	10.998	1.21892
200	16110.2	0.113492	0.728395	8.29474e-05	0.000100526	1.6902e-05	1.15167e-05	20.3768	11.4565	1.21192	Ubiquitin specific peptidase 24	E1BZL0_CHICK	USP24
48	3994.23	0.113492	0.728395	0.00039271	0.000418017	4.42228e-05	2.49847e-05	11.2609	5.97696	1.06444
183	13623.5	0.113492	0.728395	3.37633e-05	3.19455e-05	6.31103e-06	4.41147e-06	18.692	13.8094	0.946162	Uncharacterized protein	A0A1L1RMS7_CHICK	DPYS
23	2914.56	0.113492	0.728395	2.82251e-05	2.5622e-05	6.40607e-06	3.52412e-06	22.6964	13.7543	0.907774	Heat shock 70 kDa protein (HSP70)	HSP70_CHICK
15	2411.55	0.113492	0.728395	2.58102e-05	2.20132e-05	6.91146e-06	3.68341e-06	26.778	16.7327	0.852884	Alpha-enolase	A0A1L1RRH6_CHICK
25	3060.73	0.113492	0.728395	3.93176e-05	3.28452e-05	1.81946e-05	8.68278e-06	46.276	26.4355	0.835381
83	5387.45	0.113492	0.728395	0.000125132	9.77541e-05	2.7722e-05	3.19214e-05	22.1542	32.6548	0.781207
210	19219.2	0.113492	0.728395	6.45261e-05	4.72734e-05	2.14192e-05	1.88021e-05	33.1947	39.7731	0.732624
165	10677.6	0.113492	0.728395	1.59491e-05	7.25279e-06	5.44926e-06	5.56248e-06	34.1665	76.6943	0.454746
135	8481.44	0.135911	0.716049	5.3945e-05	5.86892e-05	1.44098e-05	1.58382e-05	26.712	26.9866	1.08794	Uncharacterized protein	A0A1D5PMN7_CHICK	DPYS
126	7980.88	0.135911	0.716049	0.00238565	0.00244302	0.00017254	8.46445e-05	7.23239	3.46475	1.02405
17	2471.79	0.135911	0.716049	2.06579e-05	1.72554e-05	4.65742e-06	3.41893e-06	22.5455	19.8137	0.835294	Creatine kinase B-type (EC 2.7.3.2) (B-CK) (Creatine kinase B chain) (Creatine phosphokinase M-type) (CPK-B)	KCRB_CHICK	CKB
167	11009.4	0.135911	0.716049	5.82106e-05	4.60164e-05	1.4954e-05	9.88606e-06	25.6895	21.4838	0.790515
156	9978.54	0.135911	0.716049	3.11087e-05	2.33655e-05	5.49605e-06	4.18842e-06	17.6673	17.9257	0.751092
138	8613.12	0.161497	0.703704	5.03655e-05	5.72697e-05	1.33011e-05	1.66067e-05	26.4092	28.9975	1.13708
134	8418.27	0.161497	0.703704	0.000133164	0.000144687	1.76874e-05	1.19199e-05	13.2824	8.2384	1.08653
166	10763.9	0.161497	0.703704	5.90957e-05	5.34971e-05	1.3363e-05	8.42415e-06	22.6125	15.7469	0.905262
190	15159.5	0.161497	0.703704	2.55328e-05	2.20561e-05	5.16542e-06	3.59161e-06	20.2305	16.284	0.863835
181	12512	0.161497	0.703704	2.64857e-05	2.02676e-05	8.14102e-06	4.83945e-06	30.7374	23.8777	0.765227
205	16539.7	0.190251	0.691358	6.56249e-06	1.14621e-05	1.06799e-05	3.81976e-06	162.741	33.3251	1.74661
37	3555.83	0.190251	0.691358	2.33318e-05	2.91283e-05	8.82557e-06	6.22125e-06	37.8263	21.3581	1.24843
141	8764.27	0.190251	0.691358	3.21842e-05	3.80109e-05	5.19878e-06	7.32427e-06	16.1532	19.2688	1.18104
191	15202.1	0.190251	0.691358	2.01657e-05	2.24711e-05	3.78218e-06	6.723e-06	18.7555	29.9184	1.11433
132	8381.61	0.190251	0.691358	0.000136928	0.000146357	1.6744e-05	1.41868e-05	12.2283	9.69334	1.06885
133	8391.99	0.190251	0.691358	0.000141653	0.00015089	1.64922e-05	1.47638e-05	11.6427	9.78445	1.06521
175	12099.4	0.190251	0.691358	3.25449e-05	3.14588e-05	7.9329e-06	3.985e-06	24.3752	12.6674	0.966627
44	3811	0.190251	0.691358	1.89593e-05	1.82141e-05	3.21183e-06	1.16594e-06	16.9406	6.40128	0.960697	Phosphatidylinositol-5-phosphate 4-kinase type 2 gamma	A0A1D5PCY1_CHICK
80	5181.62	0.190251	0.691358	2.51032e-05	2.32327e-05	4.57272e-06	3.01399e-06	18.2157	12.9731	0.925486	Dynein axonemal heavy chain 8	F1P1U0_CHICK	DNAH8
176	12109.3	0.190251	0.691358	3.40546e-05	3.08246e-05	8.10732e-06	4.752e-06	23.8068	15.4163	0.905153	DnaJ heat shock protein family (Hsp40) member C19	A0A1D5PZ83_CHICK	DNAJC19
29	3247.99	0.190251	0.691358	1.54875e-05	1.38807e-05	4.08676e-06	2.31205e-06	26.3875	16.6565	0.896253	Uncharacterized protein	A0A140T8H1_CHICK	IGSF11
70	4671.56	0.190251	0.691358	1.9471e-05	1.66332e-05	4.30612e-06	2.34517e-06	22.1156	14.0993	0.854258
74	4875.99	0.190251	0.691358	2.99618e-05	2.55338e-05	7.01454e-06	3.52983e-06	23.4116	13.8242	0.852211
18	2481.96	0.190251	0.691358	1.99096e-05	1.69194e-05	4.00655e-06	3.03263e-06	20.1237	17.924	0.849808
39	3592.92	0.190251	0.691358	2.49274e-05	1.94799e-05	6.46707e-06	3.57056e-06	25.9436	18.3294	0.781466	Uncharacterized protein	A0A1D5PYD3_CHICK
73	4776.32	0.190251	0.691358	7.71554e-05	5.94755e-05	2.09905e-05	1.75747e-05	27.2054	29.5495	0.770853	Nucleoporin 214	A0A1D5PJM6_CHICK	NUP214
207	16782.9	0.190251	0.691358	3.93498e-05	2.9056e-05	9.23882e-06	8.37707e-06	23.4787	28.8308	0.738402
2	1753.75	0.190251	0.691358	9.40264e-06	5.71668e-06	3.90968e-06	3.99832e-06	41.5806	69.9412	0.607987
136	8494.97	0.222419	0.679012	5.13625e-05	6.0494e-05	1.49206e-05	1.73344e-05	29.0496	28.6548	1.17779	Calmodulin (CaM)	CALM_CHICK	CALM
28	3207.15	0.222419	0.679012	2.55814e-05	2.78514e-05	3.76815e-06	3.66451e-06	14.7301	13.1574	1.08874
129	8255.34	0.222419	0.679012	0.000217329	0.000219335	2.64935e-05	1.57243e-05	12.1905	7.16907	1.00923
173	11891.3	0.222419	0.679012	6.62598e-05	6.00961e-05	1.42259e-05	8.26555e-06	21.4699	13.7539	0.906976
182	13415.2	0.222419	0.679012	4.20517e-05	3.69727e-05	7.4785e-06	9.06435e-06	17.7841	24.5163	0.87922
45	3838.39	0.222419	0.679012	4.30888e-06	3.7754e-06	3.03562e-05	1.62121e-06	704.502	42.9414	0.876191
140	8717.3	0.222419	0.679012	9.71435e-05	8.46366e-05	1.44012e-05	1.5828e-05	14.8247	18.7012	0.871254
174	12010.1	0.222419	0.679012	0.000182425	0.000156206	3.11279e-05	2.20126e-05	17.0634	14.092	0.856272
6	2048.79	0.222419	0.679012	3.52213e-05	3.00616e-05	9.06271e-06	6.10249e-06	25.7308	20.2999	0.853506
32	3432.13	0.222419	0.679012	2.95e-05	2.51094e-05	4.84224e-06	3.64315e-06	16.4144	14.5091	0.851167
193	15300.7	0.222419	0.679012	2.84728e-05	2.04699e-05	3.87232e-05	1.63961e-05	136	80.0983	0.718929
163	10578.2	0.222419	0.679012	1.73158e-05	1.14975e-05	5.07045e-06	4.67447e-06	29.2823	40.6565	0.66399
49	4042.3	0.258083	0.666667	8.52396e-05	9.39117e-05	1.26193e-05	1.07276e-05	14.8045	11.4231	1.10174
111	7246.11	0.258083	0.666667	0.00018769	0.000205977	2.44322e-05	1.32832e-05	13.0173	6.44886	1.09743
10	2314.54	0.258083	0.666667	2.49779e-05	2.33686e-05	6.11761e-06	4.25975e-06	24.4921	18.2285	0.935571	Dynein axonemal heavy chain 3	F1NZ92_CHICK	DNAH3
21	2827.67	0.258083	0.666667	3.6541e-05	3.40592e-05	6.17019e-06	4.44604e-06	16.8857	13.0539	0.932082	Alpha-enolase (EC 4.2.1.11) (2-phospho-D-glycerate hydro-lyase) (Phosphopyruvate hydratase)	ENOA_CHICK	ENO1
11	2318.55	0.258083	0.666667	2.32281e-05	2.15017e-05	6.70595e-06	4.47957e-06	28.87	20.8336	0.925676
14	2395.53	0.258083	0.666667	2.27213e-05	2.03994e-05	6.7686e-06	4.25052e-06	29.7897	20.8365	0.89781	Pyruvate kinase PKM	A0A1L1RLB1_CHICK
109	7162.18	0.258083	0.666667	4.98778e-05	4.47163e-05	1.33507e-05	8.70605e-06	26.7669	19.4695	0.896516
33	3435.74	0.258083	0.666667	3.16946e-05	2.74624e-05	5.39246e-06	4.59837e-06	17.0138	16.7442	0.866471
158	10249.4	0.258083	0.666667	0.000380623	0.000314426	7.8443e-05	8.58661e-05	20.6091	27.3088	0.826082	Uncharacterized protein	A0A1D5PMN7_CHICK	DPYS
78	5113.54	0.258083	0.666667	5.63581e-05	4.40104e-05	9.56837e-06	1.07928e-05	16.9778	24.5232	0.780906
97	6339.26	0.297326	0.654321	8.45906e-05	9.20654e-05	5.93716e-06	1.09904e-05	7.0187	11.9376	1.08836
116	7447.21	0.297326	0.654321	0.000169032	0.000173685	1.91634e-05	1.90033e-05	11.3372	10.9412	1.02753
87	5796.64	0.297326	0.654321	2.80023e-05	2.81817e-05	3.47003e-06	3.53976e-06	12.3919	12.5605	1.00641	Dynein axonemal heavy chain 8	F1P1U0_CHICK	DNAH8
64	4539.41	0.297326	0.654321	4.78299e-05	4.5231e-05	1.09114e-05	4.95362e-06	22.8129	10.9518	0.945665	Uncharacterized protein	A0A1L1RMS7_CHICK	DPYS
22	2877.12	0.297326	0.654321	1.59997e-05	1.48463e-05	3.88491e-06	2.32081e-06	24.2811	15.6322	0.927913	Chromosome 4 open reading frame 47	E1BXI5_CHICK	C4H4ORF47
46	3910.08	0.297326	0.654321	2.6931e-05	2.44819e-05	3.78217e-06	3.04166e-06	14.0439	12.4241	0.909062	Uncharacterized protein	A0A1L1RMS7_CHICK	DPYS
34	3441.28	0.297326	0.654321	3.38394e-05	2.89891e-05	5.81076e-06	5.17483e-06	17.1716	17.8509	0.856668	Uncharacterized protein	A0A1L1RMS7_CHICK	DPYS
152	9622.25	0.297326	0.654321	3.20753e-05	2.52083e-05	1.02957e-05	8.81232e-06	32.0985	34.958	0.785911
79	5126.64	0.297326	0.654321	6.28119e-05	4.7375e-05	1.33394e-05	1.51071e-05	21.2371	31.8883	0.754236	ATP synthase subunit alpha	A0A1L1RMC2_CHICK
117	7489.29	0.340107	0.641975	0.000162061	0.000178841	2.87632e-05	2.25541e-05	17.7484	12.6113	1.10354
131	8334.96	0.340107	0.641975	0.000169566	0.000186514	2.2773e-05	3.01581e-05	13.4302	16.1694	1.09995
115	7434.05	0.340107	0.641975	0.000162008	0.000171186	2.113e-05	1.75636e-05	13.0426	10.26	1.05665
171	11800.7	0.340107	0.641975	0.000545743	0.000508903	7.94427e-05	6.90811e-05	14.5568	13.5745	0.932496	Uncharacterized protein	F1NNG2_CHICK	TMEM45A
3	1796.44	0.340107	0.641975	2.10779e-05	1.91208e-05	3.54813e-06	3.26971e-06	16.8334	17.1003	0.907147
172	11855.2	0.340107	0.641975	8.34396e-05	7.35448e-05	1.83855e-05	1.00382e-05	22.0346	13.649	0.881414
81	5228.89	0.340107	0.641975	1.45214e-05	1.08532e-05	6.07931e-06	6.41319e-06	41.8643	59.0905	0.747388	Tubulin beta-4 chain (Beta-tubulin class-III)	TBB4_CHICK
51	4132.56	0.386508	0.62963	3.01551e-05	3.19851e-05	5.5152e-06	4.71971e-06	18.2894	14.756	1.06069	Dynein regulatory complex subunit 3	A0A1D5PXC2_CHICK	DRC3
53	4180.07	0.386508	0.62963	2.09926e-05	2.1232e-05	4.53046e-06	3.5628e-06	21.5812	16.7804	1.0114
27	3127.99	0.386508	0.62963	2.99148e-05	2.97558e-05	4.04126e-06	2.77534e-06	13.5092	9.32705	0.994684
9	2260.81	0.386508	0.62963	2.23684e-05	2.09728e-05	5.71057e-06	3.62589e-06	25.5297	17.2886	0.937608	MORN repeat containing 5	A0A1L1RQV0_CHICK	MORN5
122	7653.8	0.386508	0.62963	8.94152e-05	8.08215e-05	0.00019952	8.29008e-06	223.139	10.2573	0.90389
8	2202.05	0.386508	0.62963	3.17265e-05	2.79595e-05	5.68608e-06	4.12814e-06	17.9222	14.7647	0.881268
75	4885.26	0.386508	0.62963	3.33628e-05	2.83336e-05	6.42401e-06	3.38453e-06	19.255	11.9453	0.849257
96	6259.94	0.436281	0.617284	1.43205e-05	1.77507e-05	5.53708e-06	5.08299e-06	38.6654	28.6354	1.23953
204	16327.1	0.436281	0.617284	3.49844e-05	4.07321e-05	3.61809e-05	9.07712e-06	103.42	22.2849	1.16429
208	18047.4	0.436281	0.617284	0.000126535	0.000145417	2.66698e-05	2.14743e-05	21.0769	14.7674	1.14922
147	9098.59	0.436281	0.617284	3.89986e-05	4.0075e-05	6.42338e-06	6.73791e-06	16.4708	16.8132	1.0276
121	7605.7	0.436281	0.617284	0.000129354	0.000127608	5.56498e-05	4.96261e-06	43.0214	3.88894	0.986508
123	7670.66	0.436281	0.617284	7.64019e-05	7.40377e-05	0.000278524	8.86502e-06	364.551	11.9737	0.969056
108	7150.72	0.436281	0.617284	6.12811e-05	5.66683e-05	1.03666e-05	7.29631e-06	16.9166	12.8755	0.924728	Acyl-CoA binding domain containing 7	F1NFU9_CHICK	ACBD7
92	6110.08	0.436281	0.617284	0.000102623	9.46706e-05	1.27872e-05	8.7175e-06	12.4604	9.20824	0.922513
82	5332.25	0.436281	0.617284	2.45807e-05	2.17632e-05	3.80125e-06	1.71617e-06	15.4644	7.88565	0.885378
38	3576.52	0.436281	0.617284	2.40534e-05	2.09067e-05	4.45444e-06	3.73591e-06	18.519	17.8694	0.869179	Voltage dependent anion channel 1	E1BYN7_CHICK	VDAC1
69	4657.33	0.436281	0.617284	1.96736e-05	1.70959e-05	5.52361e-06	4.46022e-06	28.0763	26.0894	0.868978
142	8874.99	0.489428	0.604938	0.000111001	0.000117096	1.4606e-05	1.1631e-05	13.1585	9.93285	1.05492
41	3736.84	0.489428	0.604938	4.72813e-05	4.65961e-05	1.23766e-05	1.08132e-05	26.1765	23.2063	0.985508	Histone H2A-IV	H2A4_CHICK
84	5496.46	0.489428	0.604938	2.1395e-05	2.08251e-05	4.42124e-06	2.07864e-06	20.6648	9.98145	0.973361
88	5898.79	0.489428	0.604938	0.000106786	0.000103648	2.33918e-05	2.09502e-05	21.9054	20.2128	0.970617
99	6446.78	0.489428	0.604938	2.5951e-05	2.48608e-05	2.93107e-06	2.7428e-06	11.2946	11.0326	0.957989	Tubulin alpha chain	A0A1D5P198_CHICK	LOC100859737
143	8974.86	0.489428	0.604938	6.71486e-05	6.29372e-05	1.16455e-05	1.21773e-05	17.3428	19.3484	0.937282
30	3286.55	0.489428	0.604938	3.25393e-05	2.89872e-05	5.73628e-06	3.38678e-06	17.6287	11.6837	0.890834	Uncharacterized protein	A0A1D5PZ44_CHICK
58	4329.37	0.545701	0.592593	3.67993e-05	4.00662e-05	8.82151e-06	8.21068e-06	23.9719	20.4928	1.08877
57	4258.08	0.545701	0.592593	4.58836e-05	4.45078e-05	1.21871e-05	8.8794e-06	26.5609	19.9502	0.970016	Tumor suppressor 2, mitochondrial calcium regulator	A0A1D5PMP7_CHICK	TUSC2
194	15350.2	0.545701	0.592593	2.84618e-05	2.61659e-05	7.39901e-06	5.48514e-06	25.9963	20.963	0.919333
118	7533.52	0.604813	0.580247	0.000129021	0.000139972	1.92638e-05	1.93643e-05	14.9307	13.8344	1.08488
120	7586.32	0.604813	0.580247	0.000116684	0.000115101	3.72888e-05	7.86007e-06	31.9571	6.82887	0.986432	Uncharacterized protein	A0A1L1RSB5_CHICK	SNRPF
59	4359.83	0.604813	0.580247	2.25912e-05	2.14951e-05	4.52432e-06	3.959e-06	20.0269	18.4182	0.951478
107	7122.79	0.666475	0.567901	8.41129e-05	8.56006e-05	1.50215e-05	1.16532e-05	17.8587	13.6134	1.01769	Cilia and flagella associated protein 161	F1NPI3_CHICK	CFAP161
110	7205.69	0.666475	0.567901	9.67452e-05	9.49325e-05	1.96323e-05	1.06444e-05	20.2928	11.2126	0.981263
26	3090.8	0.666475	0.567901	1.84125e-05	1.7037e-05	4.66804e-06	3.12878e-06	25.3525	18.3646	0.925294
89	5949.89	0.666475	0.567901	2.4979e-05	2.27571e-05	5.35552e-06	2.43676e-06	21.4401	10.7077	0.911047
186	14010.8	0.73044	0.555556	1.31368e-05	1.44548e-05	6.61345e-06	5.83067e-06	50.3429	40.3371	1.10033
42	3745.31	0.73044	0.555556	4.05623e-05	4.26249e-05	8.20816e-06	7.99845e-06	20.2359	18.7647	1.05085
124	7701.22	0.73044	0.555556	7.26088e-05	7.45658e-05	4.7517e-05	1.28952e-05	65.4424	17.2937	1.02695
145	9057.83	0.73044	0.555556	9.65166e-05	8.88516e-05	1.36684e-05	1.52908e-05	14.1617	17.2093	0.920583
112	7334.53	0.73044	0.555556	5.52986e-05	4.76619e-05	1.54825e-05	1.51646e-05	27.998	31.817	0.861901
103	6698.65	0.796174	0.54321	3.87704e-05	3.95917e-05	7.73685e-06	5.12111e-06	19.9555	12.9348	1.02118
146	9064.03	0.796174	0.54321	9.42254e-05	9.37379e-05	1.32423e-05	1.41539e-05	14.0539	15.0994	0.994826
54	4198.69	0.796174	0.54321	2.66374e-05	2.52843e-05	4.14154e-06	3.11848e-06	15.5479	12.3337	0.949203	EF-hand calcium binding domain 5	A0A1D5NYZ4_CHICK	EFCAB5
144	9049.69	0.796174	0.54321	0.000100497	9.29406e-05	1.55801e-05	1.79654e-05	15.5031	19.3299	0.924813
137	8568.2	0.796174	0.54321	4.84138e-05	4.4622e-05	1.26586e-05	1.09166e-05	26.1467	24.4645	0.921679	Polyubiquitin-B [Cleaved into: Ubiquitin]	UBB_CHICK	UBB
35	3493.01	0.796174	0.54321	1.57006e-05	1.43443e-05	3.27603e-06	2.21812e-06	20.8656	15.4635	0.913612
148	9135.6	0.796174	0.54321	4.56572e-05	4.09743e-05	2.02619e-05	1.81427e-05	44.3784	44.2782	0.897434
195	15508.8	0.863307	0.530864	6.12987e-05	6.47001e-05	3.29987e-05	3.54119e-05	53.8326	54.7323	1.05549
139	8655.05	0.863307	0.530864	0.000177607	0.000181918	2.29248e-05	2.42063e-05	12.9076	13.3061	1.02427
128	8190.78	0.863307	0.530864	0.000622683	0.000615276	4.91608e-05	1.72879e-05	7.895	2.80978	0.988105
24	2975.25	0.863307	0.530864	2.59276e-05	2.54731e-05	4.26421e-06	3.09049e-06	16.4466	12.1324	0.982469
196	15597.6	0.863307	0.530864	5.22981e-05	4.86891e-05	2.36468e-05	7.64821e-06	45.2154	15.7082	0.930992
40	3628.4	0.863307	0.530864	3.80674e-05	3.48713e-05	6.22507e-06	3.143e-06	16.3528	9.01314	0.916043	Uncharacterized protein	A0A1D5PMN7_CHICK	DPYS
169	11416.8	0.863307	0.530864	1.5303e-05	1.32945e-05	4.86911e-06	7.60544e-06	31.8181	57.2074	0.868753
56	4214.09	0.931427	0.518519	2.8858e-05	3.06583e-05	5.04731e-06	2.61485e-06	17.4901	8.52901	1.06238
98	6406.53	0.931427	0.518519	0.000315444	0.000332355	2.48786e-05	3.71968e-05	7.88684	11.1919	1.05361	Tubulin alpha chain	F1NWX0_CHICK	LOC425049
119	7560.71	0.931427	0.518519	0.000106061	0.0001085	2.46746e-05	1.11753e-05	23.2647	10.2999	1.023
209	18245.4	0.931427	0.518519	3.87374e-05	3.94556e-05	9.99846e-06	5.86616e-06	25.8109	14.8677	1.01854
47	3944.55	0.931427	0.518519	5.00148e-05	5.01804e-05	5.47317e-06	4.29178e-06	10.9431	8.55269	1.00331	Uncharacterized protein	F1NX58_CHICK	TEX2L
63	4480.43	0.931427	0.518519	3.32475e-05	3.24484e-05	6.84787e-06	2.43456e-06	20.5967	7.50286	0.975967	Chromosome 9 open reading frame 24	A0A1L1RMF5_CHICK
60	4375.03	0.931427	0.518519	2.172e-05	2.10496e-05	4.27364e-06	1.44644e-06	19.6761	6.8716	0.969135
55	4203.33	0.931427	0.518519	2.86681e-05	2.76819e-05	4.33087e-06	3.01847e-06	15.1069	10.9041	0.965601
170	11470.4	0.931427	0.518519	1.16734e-05	9.89553e-06	6.38789e-06	9.35395e-06	54.7217	94.527	0.847697
197	15709.3	1	0.506173	5.24774e-05	5.63915e-05	1.74962e-05	1.09263e-05	33.3405	19.3758	1.07459
114	7370.6	1	0.506173	7.32296e-05	7.76864e-05	1.62962e-05	7.3104e-06	22.2535	9.41014	1.06086
113	7356.45	1	0.506173	7.53851e-05	7.99398e-05	1.7964e-05	1.51936e-05	23.8297	19.0063	1.06042	Malate dehydrogenase (EC 1.1.1.37)	A0A1D5PE17_CHICK	MDH1
95	6235.3	1	0.506173	1.23687e-05	1.29681e-05	8.45236e-06	4.224e-06	68.3368	32.5722	1.04846	Creatine kinase B-type (EC 2.7.3.2) (B-CK) (Creatine kinase B chain) (Creatine phosphokinase M-type) (CPK-B)	KCRB_CHICK	CKB
125	7759.06	1	0.506173	0.000130892	0.000136761	3.82204e-05	1.89358e-05	29.2	13.8459	1.04484
184	13798.3	1	0.506173	4.54722e-05	4.63684e-05	2.59558e-05	2.4358e-05	57.0807	52.5315	1.01971
50	4096.75	1	0.506173	8.24914e-05	8.3162e-05	1.0558e-05	4.54078e-06	12.7989	5.46016	1.00813
43	3781.12	1	0.506173	3.22197e-05	3.13589e-05	4.65435e-06	2.64396e-06	14.4457	8.43128	0.973285
62	4442.44	1	0.506173	4.38284e-05	4.23924e-05	1.11043e-05	6.68641e-06	25.3358	15.7727	0.967235
155	9766.93	1	0.506173	0.000148387	0.000138199	2.60449e-05	1.62932e-05	17.5521	11.7897	0.931342	Phosphatidylinositol glycan anchor biosynthesis class G	A0A1D5PUX7_CHICK	PIGG
185	13840	1	0.506173	4.01302e-05	3.61847e-05	1.90235e-05	1.95699e-05	47.4045	54.0834	0.901683
61	4414.64	1	0.506173	3.42216e-05	3.06882e-05	6.14416e-06	4.83418e-06	17.954	15.7526	0.896748
